# Supplementary material for: Toripalimab plus capecitabine in the treatment of patients with residual nasopharyngeal carcinoma: a single-arm phase 2 trial
Source: Nat Commun. 2024 Jan 31;15:949. doi: 10.1038/s41467-024-45276-1 (PMC10831082; doi:10.1038/s41467-024-45276-1)
Supplement: Supplementary file 4 — Source Data [file 41467_2024_45276_MOESM4_ESM.xlsx]

## Sheet: Figure 2a+2b
Patient No.	3 cycles	6 cycles
1	2	1
2	2	2
3	2	1
4	2	1
5	2	2
6	2	2
7	2	1
8	2	2
9	2	2
10	2	1
11	1	1
12	2	2
13	2	2
14	1	1
15	1	1
16	2	1
17	2	2
18	2	1
19	2	1
20	2	1
21	3	2
22	3	3
23	1	1

## Sheet: Figure 3a
Patient No.	PFS (m)	Status
1	14	0
2	36	0
3	34	0
4	33	0
5	34	0
6	28	0
7	32	0
8	32	0
9	32	0
10	26	0
11	29	0
12	26	0
13	30	0
14	13	1
15	18	1
16	7	1
17	28	0
18	24	0
19	27	0
20	26	0
21	13	1
22	34	0
23	28	0

## Sheet: Figure 3b
Patient No.	DoR (m)	Status
1	12	0
2	34	0
3	32	0
4	31	0
5	31	0
6	26	0
7	30	0
8	30	0
9	30	0
10	23	0
11	26	0
12	24	0
13	28	0
14	10	1
15	14	1
16	5	1
17	26	0
18	22	0
19	24	0
20	24	0
21	8	1
22	26	0
